# Supplementary material for: Determining the post-elimination level of vaccination needed to prevent re-establishment of dog rabies
Source: PLoS Negl Trop Dis. 2019 Dec 2;13(12):e0007869. doi: 10.1371/journal.pntd.0007869 (PMC6907870; doi:10.1371/journal.pntd.0007869)
Supplement: S6 Appendix — (XLSX) [file pntd.0007869.s006.xlsx]

## Sheet: Log
	This version is built to allow the reintroduction scenario to a rabies free area (without the initial burn-in period)
	To covert to the regular RabiesEcon:
		Initial Run	Change equation C25 (dog-dog transmission rate) to use the susceptible population in the same tab
			Change values in row 10009 to allow the burn-in period (and turn off the reintroduction)
		No Vaccination, Option 1	Change equations for columns J and K (infectious dogs) to NOT include reintroduced dogs; this can be done by dropping the last part of the equation (where it contains the MOD function)
	Update on 6/18/2018
	This version has an inflation factor to account for people receiving PEP even when they are not truly exposed to canine rabies (we assume that 10 people are treated with PEP for every 1 truly exposed case).
	Update on 10/31/2018
	Suspect exposure and PEP costs are calculated based on true exposure each year, not based on the exposure during the 1st year
	Updated on 11/28/2018
	Changed the "rate of loss of vaccine immunity" to 0.0036/week, to get 83% immunized population at the end of each year
	Reset the immunized population to be zero, and moved them to the susceptible population at the beginning of each year (for option1 and option2)
	Update on 1/17/2019
	Vaccination, PEP and other costs are adjusted from 2015 to 2018 USD
	Reference:	https://www.bls.gov/cpi/tables/supplemental-files/historical-cpi-u-201812.pdf
	2015 CPI	237.017
	2018 CPI	251.107
	conversion rate	1.05945
	Update on 6/18/2019
	Vaccine efficacy term for human PEP is added to Eh and Ih bucket; instead of (1-P10), (1-P10*efficacy) is used
	Loss of dog vaccine immunity is separated into weeks (1-26) and 27+; previously it was 0-25 and 26+
	Updated on 6/25/2019
	Changed the PEP regimen to 4-dose regimen
	Average human population taken from the urban cities in Asia and Africa (10 countries in total; ref: http://www.demographia.com/db-worldua.pdf)

## Sheet: Title
	RabiesEcon
	A tool to estimate the epidemiologic burden of dog rabies
	and potential epidemiologic and economic impact of a dog rabies vaccination program.
	2019-03-01
	Version 3.0
	Original Authors: Rebekah H. Borse, Charisma Y Atkins, Manoj Gambhir, Eduardo A. Undurraga, Jesse D. Blanton, Emily B. Kahn, Jessie L. Dyer, Charles E. Rupprecht, Martin I. Meltzer
	Authors for this version: Seonghye Jeon*, Julie Cleaton, Martin I. Meltzer, Emily B. Kahn, Emily G. Pieracci, Jesse D. Blanton, Ryan Wallace
	*Corresponding author: Seonghye Jeon, DPEI/NCEZID/CDC, Clifton Road, Mail Stop C18, Atlanta, GA 30333, USA; e-mail: iqc1@cdc.gov
	Disclaimer: The design and construction, and thus the findings and conclusions obtained from the use, of this software tool is the responsbility of the author(s) and does not necessarily represent the official position of the U.S. Centers for Disease Control and Prevention.

## Sheet: Instructions
	Assumptions and Instructions
	This tool was designed for decision makers who are examining the potential costs and benefits of dog rabies control strategies.
	This tool uses modified equations, based on those published in Borse et al.'s publication:
	Borse RH, Atkins CY, Ganbhir M, Undurraga EA, Blanton JD, Kahn EB, et al.
	Cost-effectiveness of dog rabies vaccination programs in East Africa
	PLOS Neglected Tropical Diseases. 2018;23(12):e0006490.
	We assume that:
	*Dogs are the primary vector for rabies in the region.
	*The population of dogs, per km2 can only increase to a maximum of 120% of the origional population size.
	*Each mass vaccination campaign lasts for exactly 10 weeks.
	To use this tool:
		1. Fill in all cells that are white.
		All of these cells should be reviewed.
		2. Review and test the default values and curves.
		3. Review any calculated values, in gray.
		Do not change.
		4. To navigate forward press:
		5. To navigate backward press:				BACK

## Sheet: Define_program
	Define region and programs to compare
	534,722 people and 35,648 dogs in [Area Name]
	Program Area	[Area Name]
	Square kilometers (km2) of program area	100
	Human population	534722
	Humans per km2	5347.22
	Human birth rate (per 1,000 population)	18.5
	Human life expectancy	72
	Number of humans per dog (Human:Dog ratio)	15
	Dog population	35648.1
	Dogs per km2	356.481
	Dog birth rate (per 1,000 dogs)	530
	Dog life expectancy, years	3
	Rabies R0 Dog to Dog	1.2
	Dog-Human transmission rate	0.0002054
	Note: Zero values are required in all human fields of category not being defined.
	Other Notable Data Inputs Essential to the Model
	Vaccination Campaign	No vaccination	Annual
	Mass vaccination campaign coverage levels	0	0.56
	Proportion of adult female dogs spayed, annually	0	0
	Proportion of adult male dogs neutered, annually	0	0
	Probability of receiving PEP, post-exposure	0.9	0.9
	Total number of dog rabies cases during 1st year	189.204	23.1
	Total number of human deaths during 1st year	3.46434	0.740857
	Discount rate (health and economic outcomes)	0.03
	*Frequency of vaccination is the number of times the vaccination is given within a given year.
	Number of rabid dogs at the end of year 20	0.0711189	0
	Total number of rabid dogs during years 20 through 30	15459.3	134.683
	Total number of dog rabies cases during 20 years	33775.2	283.923
	Total number of human deaths during 20 years	809.712	6.8904
	Number of rabid dogs reintroduced	10
	Frequency of reintroduction (in every "k" years)	3				Number of rabid dogs, annual
	Inflation factor for the suspect exposure (>=1)	10				1	2	3	4	5	6	7	8	9	10
						23.1	1.36144	0.0875017	34.3194	2.1537	0.184255	36.6627	2.86322	0.289459	38.1498
	Average annual dog incidence rate per 1,000 dogs (years 1-20)		0.477876			11	12	13	14	15	16	17	18	19	20
	Average annual human incidence rate per 100,000 human (years 1-20)		0.0616139			3.37645	0.375408	39.0419	3.70778	0.434886	39.5588	3.90775	0.472216	39.8523	4.02387
						21	22	23	24	25	26	27	28	29	30
						0.49437	40.0169	4.08983	0.507108	40.1087	4.12684	0.514303	40.1596	4.14746	0.518328

## Sheet: Probabilities
	Probability of a dog to human bite by location, exposure type, and incubation period
	Probability of a dog to human bite to the:	Probability of exposure by location (1,2):	Probability of developing rabies from exposure (1,2):	Length of human incubation after bite (weeks)
	Head or neck	0.07	0.45	3.14
	Upper extremity (arm or hand)	0.384	0.275	8.57
	Trunk of the body	0.06	0.05	6.43
	Lower extremity (leg or foot)	0.486	0.05	10.71
	Rates of not developing rabies from exposure (bites), per week			0.0967205
	Rates of developing rabies from exposure (bites), per week			0.0250894
	Dog rabies infective period, life expectancy (days)			5
	Risk of clinical outcome per bite (rabid dog-dog)			0.45
	Dog rabies incubation period (days) (3)			45
	Efficacy of dog rabies vaccine			0.95
	Human rabies infective period (days)			7
	Efficacy of human rabies post exposure vaccine (PEP)			0.95
	References for default data in the table:
	(1) Cleaveland S, Fevre EM, Kaare M, Coleman PG. Estimating human rabies mortality in the United Republic of Tanzania from dog bite injuries. Bull World Health Organ 2002;80:304–10.
	(2) Babes V (1912) Treatise on rabies (Translated from French) (Paris Baillière et Fils); cited in: Baer GM, Bellini WJ, Fishbein DB (1990) Rhabdoviruses. In: Fields BN, Knipe DM, eds. Virology, 2nd ed. (New York: Raven Press).
	(3) Foggin, C. M., 1988. Rabies and rabies-related viruses in Zimbabwe: Historical, virological and ecological aspects.: Masters thesis, University of Harare, Harare.

## Sheet: DALY
	Years of Life Lost
	Parameters for Disability Adjusted Life Years (DALY (YLL)) estimates at a 3% discount rate, r
	a, Average age of death (human) due to rabies exposure (years)	10
	b, Life expectancy	72	*
	L, standard expectation of life at age a	62
	K, age weighting modulation factor	1
	β, parameter from the age weighting function	0.02
	C, Constant	0.0634
	Most productive years	27.2 - 83.1
	Years of Life Lost (YLL) per death	26.8419
	*WHO Life Tables			Implications of Variation in Choice of Age-Weight Parameter Beta (β) on the Age-Weight Function
	Equation and reference for the YLL calculation
				Age-weight parameter Beta	Age-weight constant C	Maximum age weight	Age of maximum age weight	Age range for which age weight is >1
				0.02	0.0634	1.17	50	27.2 - 83.1
				0.03	0.1051	1.29	33.3	14.9 - 63.0
				0.04	0.1658	1.52	25	8.4 - 54.2
				0.05	0.2487	1.83	20	5.2 - 50.7
				0.06	0.356	2.18	16.7	3.5 - 46.9
				Source: This table was copied from Table 5.2 in Colin D. Mathers, Joshua A. Salomon, Majid Ezzati, Stephen Begg, Stephen Vander Hoorn, and Alan D. Lopez, "Sensitivity and Uncertainty Analyses for Burden of Disease and Risk Factor Estimates." 2006. Global Burden of Disease and Risk Factors, ed., 399-426. New York: Oxford University Press. DOI: 10.1596/978-0-8213-6262-4/Chpt-5.
0.03
0.04
0.05
0.06

## Sheet: Vaccination_Cost
	Vaccination campaign costs (government perspective)
	To estimate the cost per dog, enter the fixed and variable mass vaccination campaign costs for a specific number of dogs, below.
	[Area Name]
	Costs per	17824.1	(50% of target dogs) vaccinated					Percent vaccine wastage		0.1
	Fixed costs		Units	Work Days	Price/Unit	Total Cost		*Variable costs		Units		Price/ Unit		Total
	Workers @ Vaccination Sites (per diem):	Training Supervisor	3	6	15.5951	280.711		Vaccines		17824.1		0.68864		12274.4
		Informational Supervisor	0	0	0	0		Syringes & Needles		17824.1		0.116539		2077.2
		Vaccination Supervisor	6	24	22.7145	3270.89		Vaccination Certificates		17824.1		0.0105945		188.836
		Training Technician	5	6	8.32725	249.817		Dog marking		17824.1		0.0159659		284.577
		Informational Technician	15	24	12.6286	4546.3		Total variable costs						16307.5
		Vaccination Technician	60	24	12.6286	18185.2
		Driver	7	24	9.91006	1664.89		Average variable cost per dog vaccinated						0.914914
		Other Personnel
	Transportation:	Pick up (including gasoline)	2	24	56.7863	2725.74		Average cost per dog vaccinated						4.64506
		Vehicle	5	24	113.583	13630		when vaccinating		17824.1		dogs
		Gasoline for Car	80	24	1.13573	2180.6
	Other Vaccination Campaign Information:	Media (e.g. posters, leaflets)	7500	N/A	1.65274	12395.5
		Additional expeneses (e.g., radio)	1	N/A	7356.8	7356.8
	Total fixed costs					66486.4
	*As a component of a dog vaccination campaign, identification techniques (i.e. marking) are vital for accurate population estimates and vaccination coverage assessments.
	Default data adapted from:
	Kayali U, Mindekem R, Hutton G, Ndoutamia AG, Zinsstag J (2006) Cost-description of a pilot parenteral vaccination campaign against rabies in dogs in N'Djamena, Chad. Trop Med Int Health 11: 1058-1065.
	Kaare M, Lembo T, Hampson K, Ernest E, Estes A, Mentzel C, et al. Rabies control in rural Africa: evaluating strategies for effective domestic dog vaccination. Vaccine. 2009; 27(1):152-60.
	Hatch B, Anderson A, Sambo M, Maziku M, Mchau G, Mbunda E, et al. Towards Canine Rabies Elimination in South‐Eastern Tanzania: Assessment of Health Economic Data. Transbound Emerg Dis. 2016.
	Mindekem R, Léchenne MS, Oussiguere A, Naissengar KS, Kebkiba B, Salifou S, Ouedraogo LT, Alfaroukh IO, Daugla DM and Zinsstag J(2017) Cost description and comparative cost-efficiency of Post-Exposure-Prophylaxis and canine mass vaccination against rabies in N’Djamena, Chad.. Front. Vet. Sci. 4:38. doi:10.3389/fvets.2017.00038
	Ratio used to convert 2015 USD into 2018 USD		1.05945
	Reference: https://www.bls.gov/cpi/tables/supplemental-files/historical-cpi-u-201812.pdf

## Sheet: PEP_and_other_Costs
	Post-exposure prophylaxis (PEP) and Other costs
	534,722 people and 35,648 dogs in [Area Name]
	Post-exposure prophylaxis consists of immediate thorough flushing and washing of the wound with soap and water, infiltration of anti-rabies immunoglobulin (human or equine) around the wound and vaccine therapy.
	PEP efficacy	0.95		Probabilites and costs of suspect animals	Probability:	Cost per animal:																								Post-exposure regime	Injections	Visits
	Material costs per injections (includes needles, syringes, swabs, etc.)	0.425897		Quarantined animal	0.05	0
	Overhead costs per PEP visit (includes anti-rabies clinic staff salaries and adminstration costs)	2.22484		Lab test	0.007	7.19364																								Intramuscular: Essen	#REF!	5
	Cost per vaccine dose	13.063		Bite investigation	0.05	21.8352
	Number of vaccine doses/visit	1		Vaccinated Dog	N/A	4.64506
	Number of visits	4		Spayed dog	N/A	8.47557
	Average cost of RIG	143.65		Neutered dog	N/A	3.60212
	Proportion of PEP recipients receiving RIG	0.07
	PEP cost	72.9104
																														Intramuscular: 4-dose schedule	#REF!	4
																														Intramuscular: Zagreb	#REF!	3
																														Intradermal: Thai Red Cross	#REF!	4
																														Intradermal: Oxford	#REF!	4
	References:
	Knobel DL, Cleaveland S, Coleman PG, et al. Re-evaluating the burden of rabies in Africa and Asia. Bull World Health Organ. 2005;83:360-368.
	Mindekem R, Léchenne MS, Oussiguere A, Naissengar KS, Kebkiba B, Salifou S, et al. Cost description and comparative cost-efficiency of Post-Exposure-Prophylaxis and canine mass vaccination against rabies in N’Djamena, Chad. Frontiers in Veterinary Science. 2017; 4(38). doi: 10.3389/fvets.2017.00038.
	Undurraga EA, Meltzer MI, Tran CH, Atkins CY, Etheart MD, Millien MF, et al. Cost-effectiveness evaluation of a novel integrated bite case management program for the control of human rabies, Haiti 2014 - 2015. Am J Trop Med Hyg. 2017: in press.
	World Health Organization. WHO-CHOICE. Choosing interventions that are cost-effective Geneva: WHO_CHOICE; 2015 [cited 2015 November 20]. Available from: http://www.who.int/choice/en/
	World Health Organization. WHO Expert Consultation on Rabies. Second report. Geneva2013 [cited 2016 30 March]. Available from: http://apps.who.int/iris/bitstream/10665/85346/1/9789240690943_eng.pdf.
	Ratio used to convert 2015 USD into 2018 USD	1.05945
	Reference: https://www.bls.gov/cpi/tables/supplemental-files/historical-cpi-u-201812.pdf

## Sheet: Summary
		Summary
	people and dogs in Program Area	534,722 people and 35,648 dogs in [Area Name]
		User selected timeframe of vaccination campaign			20
		Program definition	No vaccination program		Vaccination Option 1						Discount rate	0.03
			#REF!		#REF!						R0	1.2
			0% vaccination coverage per campaign		56% vaccination coverage per campaign
			90% human exposures receive PEP		90% human exposures receive PEP						Post-exposure prophylaxis consists of immediate thorough flushing and washing of the wound with soap and water, infiltration of anti-rabies immunoglobulin (human or equine) around the wound and vaccine therapy.
			0% female dogs spayed annually		0% female dogs spayed annually
			0% male dogs neutered annually		0% male dogs neutered annually
		Annual number of dog cases vs. annual number of human deaths									PEP efficacy	0.95
											Material costs per injections (includes needles, syringes, swabs, etc.)	0.425897
		Rate of suspect human rabies exposures (per 100,000 persons) in year 1	283.916		48.1653						Overhead costs per PEP visit (includes anti-rabies clinic staff salaries and adminstration costs)	2.22484
		Distribution of aggregate rabies prevention and control costs (%)									Cost per vaccine dose	13.063
			Annual Estimate	Cumulative estimate from year 1	Annual Estimate	Cumulative estimate from year 1					Number of vaccine doses/visit	1
		Rabid dogs									Number of visits	4
		Year 5	4030.04	13592.6	2.1537	71.022					Average cost of RIG	143.65
		Year 10	587.067	17968.7	38.1498	149.171					Proportion of PEP recipients receiving RIG	0.07
		Year 30	1352.23	49234.5	0.518328	418.606					PEP cost	72.9104
		User Selected Time	1115.59	33775.2	4.02387	283.923
		Human deaths from dog rabies exposure									Probabilites and costs of suspect animals	Probability:	Cost per animal:
		Year 5	105.18	307.346	0.086294	1.65944
		Year 10	13.4498	421.615	0.871311	3.48943					Quarantined animal	0	0
		Year 30	35.5677	1207.19	0.0210731	10.3948					Lab test	0.007	7.19364
		User Selected Time	27.9889	809.712	0.156711	6.8904					Bite investigation	0.05	21.8352																												5
		Program costs (undiscounted)									Vaccinated Dog	N/A	4.64506																												10
		Year 5	2.15059e+06	7.14507e+06	102101	528010					Spayed dog	N/A	8.47557																												15
		Year 10	316109	9.49847e+06	124953	1.08617e+06					Neutered dog	N/A	3.60212																												20
		Year 30	796604	2.71703e+07	106808	3.36016e+06					Modified from data in: Knobel DL, Cleaveland S, Coleman PG, et al. Re-evaluating the burden of rabies in Africa and Asia. Bull World Health Organ. 2005;83:360-368.																														25
		User Selected Time	629252		108572																																				30
		Cost per human death averted (discounted)
		Year 5	N/A	N/A	-19492	-21664
		Year 10	N/A	N/A	-15197.1	-20248.2
		Year 30	N/A	N/A	-19405.4	-20010.1
		User Selected Time	N/A	N/A	-18707.8	-20079.8
		Cost per DALY averted (discounted)
		Year 5	N/A	N/A	-726.179	-799.311
		Year 10	N/A	N/A	-566.172	-748.887
		Year 30	N/A	N/A	-722.953	-743.002
		User Selected Time	N/A	N/A	-696.963	-744.83

## Sheet: Other_Inputs
	Other Notable Data Input Variables (essential to model outcomes)
	Location	[Area Name]
	Time Unit (# of week)	1
	Effective reproductive number at t0 -10000	1.2
	Risk of clinical outcome	0.45
	Susceptible Dogs (dogs/km2)	356.481
	Susceptibility Probability	0.999793
	Exposed Dogs (dogs/km2)	0
	Exposure Probability	0.000183
	Infectious Dogs (dogs/km2)	0.1
	Infectivity Probability	2.41e-05
	Immune Dogs (dogs/km2)	0
	Dog vaccine efficacy	0.95
	Dog death rate	0.00641026
	Susceptible humans (humans/km2)	5347.22
	Exposed Humans (person/km2)	0
	Infectious Humans (person/km2)	0
	Immune Humans (person/km2)	0
	Human death rate	0.000267094
	Human vaccine (PEP) efficacy	0.95
	Dog human transmission rate (Zingstag model)	0.0002054
	Dog human transmission rate (km2/(dogs…week)	0.0002054
	Loss of vaccination immunity (wks 0-25)	0.0081
	Loss of vaccination immunity (wks 26-52)	0.1101
	Mean Carrying Capacity (dogs/km2)	410.017

[truncated: 7 more sheets: data, data_discounted, initial_run, no_vaccination, option1, option2, Other_Inputs_Calculations]
